# Supplementary material for: On the origin of orphan hybrids between Aquilegia formosa and Aquilegia flavescens
Source: AoB Plants. 2018 Nov 19;11(1):ply071. doi: 10.1093/aobpla/ply071 (PMC6341775; doi:10.1093/aobpla/ply071)
Supplement: Supplementary Collections Blind [file ply071_suppl_supplementary_material_1.zip]

Archive with 1 entries (1 files):
- ply071_suppl_Supplementary_Material_1.csv
