# Supplementary material for: On the origin of orphan hybrids between Aquilegia formosa and Aquilegia flavescens
Source: AoB Plants. 2018 Nov 19;11(1):ply071. doi: 10.1093/aobpla/ply071 (PMC6341775; doi:10.1093/aobpla/ply071)
Supplement: Supplementary Collections Blind [file ply071_suppl_supplementary_material_1.zip › ply071_suppl_Supplementary_Material_1.csv]

Herbarium	Accession Number	LabelQty	Genus	Species	Species Author	Country	ProvinceState	Location	VStart_LatDegree	VStart_LatMinute	VStart_LatSecond	VStart_LongDegree	VStart_LongMinute	VStart_LongSecond	UTM	Datum	Habitat	Altitude	Date Collected	Collector Number	Determination Date	Exchange	Curatorial Notes	Taxonomic Updates	Imaged	Barcoded
UBC	V248794	1	Aquilegia	formosa x flavescens		Canada	British Columbia	10 miles west of Clinton, upper Porcupine Peak trail accessed by Jesmond Road							10U 0581619 5662691		Subalpine open woodland of Pinus albicaluis, Picea glauca, Picea englemannii, and Pedicularis sp.; east-facing valley side	2100 m	2017 Jul 22	108	2017	One unaccessioned duplicate of this specimen with collection number 99 for exchange to WTU and one unaccessioned duplicate with collection number 101 for exchange to ID; in exchange cabinet 2018 Sep
UBC	V248795	1	Aquilegia	formosa x flavescens		Canada	British Columbia	10 miles west of Clinton, upper Porcupine Peak trail accessed by Jesmond Road, east-facing valley side							10U 0581619 5662691		Subalpine open woodland of Pinus albicaluis, Picea glauca, Picea englemannii, and Pedicularis sp.; east-facing valley side	2100 m	2017 Jul 22	98	2017	One unaccessioned duplicate of this specimen with collection number 99 for exchange to WTU and one unaccessioned duplicate with collection number 101 for exchange to ID; in exchange cabinet 2018 Sep
UBC	V248796	1	Aquilegia	formosa x flavescens		Canada	British Columbia	10 miles west of Clinton, upper Porcupine Peak trail accessed by Jesmond Road, east-facing valley side							10U 0581619 5662691		Subalpine open woodland of Pinus albicaluis, Picea glauca, Picea englemannii, and Pedicularis sp.; east-facing valley side	2100 m	2017 Jul 22	92	2017	One unaccessioned duplicate of this specimen with collection number 99 for exchange to WTU and one unaccessioned duplicate with collection number 101 for exchange to ID; in exchange cabinet 2018 Sep
UBC	V248797	1	Aquilegia	formosa x flavescens		Canada	British Columbia	10 miles west of Clinton, upper Porcupine Peak trail accessed by Jesmond Road, east-facing valley side							10U 0581619 5662691		Subalpine open woodland of Pinus albicaluis, Picea glauca, Picea englemannii, and Pedicularis sp.; east-facing valley side	2100 m	2017 Jul 22	82	2017	One unaccessioned duplicate of this specimen with collection number 99 for exchange to WTU and one unaccessioned duplicate with collection number 101 for exchange to ID; in exchange cabinet 2018 Sep
UBC	V248798	1	Aquilegia	formosa x flavescens		Canada	British Columbia	10 miles west of Clinton, upper Porcupine Peak trail accessed by Jesmond Road, east-facing valley side							10U 0581619 5662691		Subalpine open woodland of Pinus albicaluis, Picea glauca, Picea englemannii, and Pedicularis sp.; east-facing valley side	2100 m	2017 Jul 22	81	2017	One unaccessioned duplicate of this specimen with collection number 99 for exchange to WTU and one unaccessioned duplicate with collection number 101 for exchange to ID; in exchange cabinet 2018 Sep
UBC	V248799	1	Aquilegia	formosa	Fischer ex de Candolle	Canada	British Columbia	Vancouver Island, north of Roberts Lake Resort, 400 m south of rest area, west side of road							10U 0318209 5566289		Roadside gulley, beneath moist rock face; growing with Cytisus scoparius, Salix sp., Lupinus polyphyllus, Erythranthe alsinoides nearby on rocks	170 m	2017 Jun 01	6	2017	One unaccessioned duplicate of this specimen with collection number 12 for exchange to WTU and one unaccessioned duplicate with collection number 11 for exchange to ID; in exchange cabinet 2018 Sep
UBC	V248800	1	Aquilegia	flavescens	S. Watson	Canada	British Columbia	Similkameen Country, Mount Kobau, above rock ledge near parking space at base of lookout trail on mountain top	49	6	43	-119	40	6		WGS84	Under conifers; open sun, dry sagebrush community with scattered conifers	1650 m	2017 Jul 11	66	2017	One unaccessioned duplicate of this specimen with collection number 62 for exchange to WTU and one unaccessioned duplicate with collection number 76 for exchange to ID; in exchange cabinet 2018 Sep
UBC	V248801	1	Aquilegia	formosa	Fischer ex de Candolle	Canada	British Columbia	4 miles north of Clearwater, along Clearwater River Road, adacent to west bank of Clearwater River							10U 0704566 5731902		Along side of dirt road, forested on either side, growing with Linnea borealis	470 m	2017 Jun 17	25	2017	One unaccessioned duplicate of this specimen with collection number 24 for exchange to WTU; in exchange cabinet 2018 Sep
UBC	V248802	1	Aquilegia	formosa	Fischer ex de Candolle	Canada	British Columbia	6 miles north of Clearwater, along Clearwater River Road, adacent to west bank of Clearwater River							10U 0705042 5735108		Sunny clearing along side of dirt road; rock slide with small stream flowing into river	480 m	2017 Jun 17	33	2017
UBC	V248803	1	Aquilegia	formosa	Fischer ex de Candolle	Canada	British Columbia	Clearwater Valley Road, Grouse Creek Bridge, roadside and beneath bridge							10U 0705453 5749229		Rocky creekside under bridge and forested creek side	715 m	2017 Jun 18	40	2017
UBC	V248804	1	Aquilegia	formosa	Fischer ex de Candolle	Canada	British Columbia	Wells Gray Provincial Park, road to Helmcken Falls, 100 m in from turnoff, side of road	51.96858			-120.13876				WGS84	Roadside with lush vegetation, growing with Castilleja sp.	800 m	2017 Jun 18	51	2017	One unaccessioned duplicate of this specimen with collection number 53 for exchange to ID; in exchange cabinet 2018 Sep
